# Supplementary material for: Electronic Nose and Head Space GC–IMS Provide Insights into the Dynamic Changes and Regularity of Volatile Compounds in Zangju (Citrus reticulata cv. Manau Gan) Peel at Different Maturation Stages
Source: Molecules. 2023 Jul 11;28(14):5326. doi: 10.3390/molecules28145326 (PMC10384022; doi:10.3390/molecules28145326)
Supplement: Supplementary file 1 [file molecules-28-05326-s001.zip]

Archive with 1 entries (1 files):
- molecules-2436845-supplementary.pdf
